# Supplementary material for: Pediatric urinary tract infections caused by poultry-associated Escherichia coli
Source: Microbiol Spectr. 2024 Jun 12;12(7):e03415-23. doi: 10.1128/spectrum.03415-23 (PMC11218530; doi:10.1128/spectrum.03415-23)
Supplement: Table S1 — Isolate descriptions. [file spectrum.03415-23-s0001.xlsx]

## Sheet: Table S1
Table S1. List of E. coli isolates included in this study.
Isolate	MLST	source	Type of meat product purchased	NCBI SRA ID
Escherichia_coli_GW_Meat_026	4978	Chicken	Boneless skinless chicken breast	SRR7874674
Escherichia_coli_GW_Meat_030	401	Chicken	Boneless skinless chicken breast	SRR7874675
Escherichia_coli_GW_Meat_034	540	Turkey	Ground turkey	SRR7874676
Escherichia_coli_GW_Meat_038	4045	Chicken	Boneless skinless chicken breast	SRR7874677
Escherichia_coli_GW_Meat_042	48	Turkey	Ground turkey (85% lean)	SRR7874678
Escherichia_coli_GW_Meat_045	2079	Turkey	Ground turkey	SRR7874679
Escherichia_coli_GW_Meat_050	10	Turkey	Lean ground turkey	SRR7874680
Escherichia_coli_GW_Meat_058	1564	Chicken	Boneless skinless chicken breast	SRR7874681
Escherichia_coli_GW_Meat_060	115	Chicken	Boneless skinless chicken breast	SRR7874672
Escherichia_coli_GW_Meat_062	373	Chicken	Boneless skinless chicken breast	SRR7874673
Escherichia_coli_GW_Meat_063	88	Chicken	Chicken thighs	SRR7874648
Escherichia_coli_GW_Meat_067	58	Turkey	Ground turkey - frozen	SRR7874650
Escherichia_coli_GW_Meat_068	58	Turkey	Ground turkey - frozen	SRR7874651
Escherichia_coli_GW_Meat_074	93	Chicken	Boneless skinless chicken breast	SRR7874644
Escherichia_coli_GW_Meat_076	23	Chicken	Boneless skinless chicken thighs	SRR7874645
Escherichia_coli_GW_Meat_078	117	Chicken	Boneless skinless chicken breast	SRR7874646
Escherichia_coli_GW_Meat_079	117	Chicken	Chicken breast (split w/ rib)	SRR7874647
Escherichia_coli_GW_Meat_080	226	Chicken	Chicken breast (split w/ rib)	SRR7874642
Escherichia_coli_GW_Meat_082	706	Turkey	Lean ground turkey	SRR7874643
Escherichia_coli_GW_Meat_084	117	Chicken	Boneless skinless chicken breast	SRR7874655
Escherichia_coli_GW_Meat_085	3572	Chicken	Boneless skinless chicken breast	SRR7874654
Escherichia_coli_GW_Meat_088	355	Turkey	Lean ground turkey	SRR7874657
Escherichia_coli_GW_Meat_090	57	Chicken	Boneless skinless chicken breast	SRR7874659
Escherichia_coli_GW_Meat_094	155	Chicken	Boneless skinless chicken breast (all natural)	SRR7874658
Escherichia_coli_GW_Meat_095	69	Chicken	Boneless skinless chicken breast (all natural)	SRR7874661
Escherichia_coli_GW_Meat_098	2025	Turkey	Lean ground turkey	SRR7874660
Escherichia_coli_GW_Meat_099	131	Chicken	Boneless skinless chicken tenders	SRR7874653
Escherichia_coli_GW_Meat_100	57	Chicken	Boneless skinless chicken tenders	SRR7874652
Escherichia_coli_GW_Meat_101	297	Chicken	Boneless skinless chicken split breast (w/ rib)	SRR7874666
Escherichia_coli_GW_Meat_102	4045	Chicken	Boneless skinless chicken split breast (w/ rib)	SRR7874667
Escherichia_coli_GW_Meat_104	351	Chicken	Chicken split breasts (w/ rib)	SRR7874665
Escherichia_coli_GW_Meat_105	351	Chicken	Chicken split breasts (w/ rib)	SRR7874670
Escherichia_coli_GW_Meat_106	117	Chicken	Boneless skinless chicken breast	SRR7874671
Escherichia_coli_GW_Meat_108	69	Turkey	Ground Turkey (85% lean)	SRR7874668
Escherichia_coli_GW_Meat_111	2040	Chicken	Boneless skinless chicken breast (w/ rib)	SRR7874669
Escherichia_coli_GW_Meat_112	69	Chicken	Boneless skinless chicken breast (w/ rib)	SRR7874662
Escherichia_coli_GW_Meat_115	162	Chicken	Boneless skinless chicken breast	SRR7874663
Escherichia_coli_GW_Meat_117	117	Chicken	Boneless skinless chicken breasts	SRR7874691
Escherichia_coli_GW_Meat_118	57	Chicken	Boneless skinless chicken breast	SRR7874690
Escherichia_coli_GW_Meat_121	117	Chicken	Boneless skinless chicken breast	SRR7874688
Escherichia_coli_GW_Meat_122	212	Chicken	Boneless skinless chicken breast	SRR7874687
Escherichia_coli_GW_Meat_123	117	Chicken	Chicken breast cutlets	SRR7874686
Escherichia_coli_GW_Meat_124	10	Chicken	Chicken breast cutlets	SRR7874685
Escherichia_coli_GW_Meat_126	616	Chicken	Boneless skinless chicken breasts	SRR7874684
Escherichia_coli_GW_Meat_129	457	Chicken	Chicken thighs	SRR7874682
Escherichia_coli_GW_Meat_130	297	Chicken	Chicken thighs	SRR7874702
Escherichia_coli_GW_Meat_131	580	Chicken	Boneless skinless chicken breast (w/ rib)	SRR7874703
Escherichia_coli_GW_Meat_134	683	Turkey	Ground turkey (94% lean)	SRR7874704
Escherichia_coli_GW_Meat_136	401	Turkey	Ground turkey	SRR7874705
Escherichia_coli_GW_Meat_138	1304	Turkey	Ground turkey	SRR7874706
Escherichia_coli_GW_Meat_140	134	Turkey	Ground Turkey	SRR7874707
Escherichia_coli_GW_UTI_001	12	Human	Not Applicable	SRR7874708
Escherichia_coli_GW_UTI_002	12	Human	Not Applicable	SRR7874709
Escherichia_coli_GW_UTI_003	69	Human	Not Applicable	SRR7874700
Escherichia_coli_GW_UTI_004	127	Human	Not Applicable	SRR7874701
Escherichia_coli_GW_UTI_005	69	Human	Not Applicable	SRR7874715
Escherichia_coli_GW_UTI_006	95	Human	Not Applicable	SRR7874714
Escherichia_coli_GW_UTI_007	38	Human	Not Applicable	SRR7874717
Escherichia_coli_GW_UTI_008	69	Human	Not Applicable	SRR7874716
Escherichia_coli_GW_UTI_009	73	Human	Not Applicable	SRR7874711
Escherichia_coli_GW_UTI_010	95	Human	Not Applicable	SRR7874710
Escherichia_coli_GW_UTI_011	69	Human	Not Applicable	SRR7874713
Escherichia_coli_GW_UTI_012	73	Human	Not Applicable	SRR7874712
Escherichia_coli_GW_UTI_013	388	Human	Not Applicable	SRR7874719
Escherichia_coli_GW_UTI_014	12	Human	Not Applicable	SRR7874718
Escherichia_coli_GW_UTI_015	73	Human	Not Applicable	SRR7874726
Escherichia_coli_GW_UTI_016	69	Human	Not Applicable	SRR7874727
Escherichia_coli_GW_UTI_017	131	Human	Not Applicable	SRR7874724
Escherichia_coli_GW_UTI_018	131	Human	Not Applicable	SRR7874725
Escherichia_coli_GW_UTI_019	73	Human	Not Applicable	SRR7874722
Escherichia_coli_GW_UTI_020	117	Human	Not Applicable	SRR7874723
Escherichia_coli_GW_UTI_021	59	Human	Not Applicable	SRR7874720
Escherichia_coli_GW_UTI_022	131	Human	Not Applicable	SRR7874721
Escherichia_coli_GW_UTI_023	62	Human	Not Applicable	SRR7874728
Escherichia_coli_GW_UTI_024	69	Human	Not Applicable	SRR7874729
Escherichia_coli_GW_UTI_025	101	Human	Not Applicable	SRR7874627
Escherichia_coli_GW_UTI_026	117	Human	Not Applicable	SRR7874626
Escherichia_coli_GW_UTI_027	131	Human	Not Applicable	SRR7874625
Escherichia_coli_GW_UTI_028	117	Human	Not Applicable	SRR7874624
Escherichia_coli_GW_UTI_029	1278	Human	Not Applicable	SRR7874631
Escherichia_coli_GW_UTI_030	83	Human	Not Applicable	SRR7874630
Escherichia_coli_GW_UTI_031	73	Human	Not Applicable	SRR7874629
Escherichia_coli_GW_UTI_032	7234	Human	Not Applicable	SRR7874628
Escherichia_coli_GW_UTI_033	69	Human	Not Applicable	SRR7874623
Escherichia_coli_GW_UTI_034	12	Human	Not Applicable	SRR7874622
Escherichia_coli_GW_UTI_035	38	Human	Not Applicable	SRR7874636
Escherichia_coli_GW_UTI_037	95	Human	Not Applicable	SRR7874638
Escherichia_coli_GW_UTI_038	404	Human	Not Applicable	SRR7874639
Escherichia_coli_GW_UTI_039	95	Human	Not Applicable	SRR7874632
Escherichia_coli_GW_UTI_040	95	Human	Not Applicable	SRR7874633
Escherichia_coli_GW_UTI_042	38	Human	Not Applicable	SRR7874634
Escherichia_coli_GW_UTI_043	2556	Human	Not Applicable	SRR7874635
Escherichia_coli_GW_UTI_044	10	Human	Not Applicable	SRR7874640
Escherichia_coli_GW_UTI_045	ST131 Cplx	Human	Not Applicable	SRR7874641
Escherichia_coli_GW_UTI_046	127	Human	Not Applicable	SRR7874695
Escherichia_coli_GW_UTI_047	38	Human	Not Applicable	SRR7874694
Escherichia_coli_GW_UTI_048	69	Human	Not Applicable	SRR7874693
Escherichia_coli_GW_UTI_049	144	Human	Not Applicable	SRR7874692
Escherichia_coli_GW_UTI_050	404	Human	Not Applicable	SRR7874699
Escherichia_coli_GW_UTI_052	38	Human	Not Applicable	SRR7874697
Escherichia_coli_GW_UTI_053	69	Human	Not Applicable	SRR7874696
Escherichia_coli_GW_Meat_089	38	Chicken	Not Applicable	SRR7874656
Escherichia_coli_GW_UTI_051	2005	Human	Not Applicable	SRR7874698
Escherichia_coli_GW_Meat_120	7232	Chicken	Not Applicable	SRR7874689
Escherichia_coli_GW_UTI_036	7235	Human	Not Applicable	SRR7874637
Escherichia_coli_GW_Meat_103	5840	Chicken	Not Applicable	SRR7874664
Escherichia_coli_GW_Meat_066	7231	Chicken	Not Applicable	SRR7874649
Escherichia_coli_GW_Meat_128	7233	Turkey	Not Applicable	SRR7874683
