# Supplementary material for: Pediatric urinary tract infections caused by poultry-associated Escherichia coli
Source: Microbiol Spectr. 2024 Jun 12;12(7):e03415-23. doi: 10.1128/spectrum.03415-23 (PMC11218530; doi:10.1128/spectrum.03415-23)
Supplement: Table S2 — BLCM source predictions. [file spectrum.03415-23-s0002.xlsx]

## Sheet: S2
Table S2. Source predicition results using the Bayesian latent class model.
			Result		Input
Sample_Name	MLST	Isolate Source	Probability (human)	Probability (meat)	Phylogenetic Clade - CH1	Phylogenetic Clade - CH2	Phylogenetic Clade - CM1	M1	M2	M3	M4	M5	M6	M7	M8	M9	M10	M11	H1	H2	H3	H4	H5	H6
Escherichia_coli_GW_Meat_026	4978	Chicken	0.0028	0.9972	0	0	1	0	0	0	0	1	0	0	0	1	1	0	0	0	0	0	0	0
Escherichia_coli_GW_Meat_030	401	Chicken	0.0276	0.9724	0	0	1	0	0	0	0	0	0	0	1	0	0	1	0	0	0	0	0	0
Escherichia_coli_GW_Meat_038	4045	Chicken	0.0032	0.9968	0	1	0	1	1	0	1	1	0	0	0	0	0	0	0	1	0	0	0	0
Escherichia_coli_GW_Meat_058	1564	Chicken	0.0184	0.9816	0	0	1	1	0	0	0	1	0	0	0	0	0	0	0	0	0	0	0	0
Escherichia_coli_GW_Meat_060	115	Chicken	0	1	1	0	0	0	0	1	1	1	1	0	0	0	0	0	0	1	0	0	0	0
Escherichia_coli_GW_Meat_062	373	Chicken	0.0002	0.9998	0	0	1	0	1	1	1	1	1	0	0	1	0	0	0	1	0	0	0	0
Escherichia_coli_GW_Meat_063	88	Chicken	0.0032	0.9968	0	0	1	0	0	1	1	1	0	0	0	0	0	0	0	0	0	0	0	0
Escherichia_coli_GW_Meat_066	7231	Chicken	0.004	0.996	0	0	1	0	0	0	0	1	1	0	1	0	0	0	0	0	0	0	0	0
Escherichia_coli_GW_Meat_074	93	Chicken	0.0008	0.9992	0	0	1	0	1	1	1	1	0	0	0	0	0	0	0	0	0	0	0	0
Escherichia_coli_GW_Meat_076	23	Chicken	0.0252	0.9748	0	0	1	0	1	0	0	1	0	0	0	0	0	0	0	0	0	0	0	0
Escherichia_coli_GW_Meat_078	117	Chicken	0	1	0	1	0	0	1	0	1	1	1	1	1	1	1	1	0	0	0	0	0	0
Escherichia_coli_GW_Meat_079	117	Chicken	0.0028	0.9972	0	1	0	1	1	0	0	1	0	0	0	0	0	0	0	0	0	0	0	0
Escherichia_coli_GW_Meat_080	226	Chicken	0.038	0.962	0	0	1	1	0	0	0	0	0	1	0	0	0	0	0	0	0	0	0	0
Escherichia_coli_GW_Meat_084	117	Chicken	0	1	0	1	0	0	1	0	1	1	0	0	1	1	1	1	0	0	0	0	0	0
Escherichia_coli_GW_Meat_085	3572	Chicken	0	1	0	0	1	0	0	1	1	1	1	1	0	0	0	0	0	0	0	0	0	0
Escherichia_coli_GW_Meat_089	38	Chicken	0.338	0.662	1	0	0	0	1	0	0	0	0	0	0	0	0	0	0	0	0	0	0	0
Escherichia_coli_GW_Meat_090	57	Chicken	0.0004	0.9996	0	0	1	1	0	0	1	1	1	0	0	0	0	0	0	0	0	0	0	0
Escherichia_coli_GW_Meat_094	155	Chicken	0.0002	0.9998	0	0	1	0	0	1	1	1	0	0	1	0	0	1	0	0	0	0	0	0
Escherichia_coli_GW_Meat_095	69	Chicken	0	1	1	0	0	0	1	0	1	1	0	0	1	1	1	1	0	0	0	0	0	0
Escherichia_coli_GW_Meat_099	131	Chicken	0	1	0	1	0	0	1	1	1	1	1	0	0	0	0	0	0	0	1	0	0	0
Escherichia_coli_GW_Meat_100	57	Chicken	0.0004	0.9996	0	0	1	1	1	0	1	1	1	1	0	0	0	0	0	0	0	0	0	0
Escherichia_coli_GW_Meat_101	297	Chicken	0.0006	0.9994	0	0	1	1	1	1	1	1	0	0	0	0	0	0	0	0	0	0	0	0
Escherichia_coli_GW_Meat_102	4045	Chicken	0	1	0	1	0	1	1	1	1	1	0	1	0	0	0	0	0	1	0	0	0	0
Escherichia_coli_GW_Meat_103	5840	Chicken	0	1	1	0	0	1	1	1	1	1	0	0	0	0	0	0	0	0	0	0	0	0
Escherichia_coli_GW_Meat_104	351	Chicken	0.0012	0.9988	0	0	1	1	1	0	0	1	0	0	1	0	0	1	0	0	0	0	0	0
Escherichia_coli_GW_Meat_105	351	Chicken	0.0008	0.9992	0	0	1	1	1	0	0	1	0	0	1	0	0	1	0	0	0	0	0	0
Escherichia_coli_GW_Meat_106	117	Chicken	0	1	0	1	0	1	1	1	1	1	1	1	0	0	0	0	0	0	0	0	0	0
Escherichia_coli_GW_Meat_111	2040	Chicken	0	1	0	0	1	1	0	1	1	1	1	1	0	0	0	0	1	0	0	0	0	0
Escherichia_coli_GW_Meat_112	69	Chicken	0	1	1	0	0	0	1	1	1	1	1	0	0	0	0	0	0	0	0	0	0	0
Escherichia_coli_GW_Meat_115	162	Chicken	0.0006	0.9994	0	0	1	1	0	1	1	1	0	0	0	0	0	0	0	0	0	0	0	0
Escherichia_coli_GW_Meat_117	117	Chicken	0	1	0	1	0	1	1	0	1	1	0	0	1	0	0	1	0	0	0	0	0	0
Escherichia_coli_GW_Meat_118	57	Chicken	0.0004	0.9996	0	0	1	1	1	0	1	1	1	0	0	0	0	0	0	0	0	0	0	0
Escherichia_coli_GW_Meat_120	7232	Chicken	0.0062	0.9938	0	0	1	0	0	1	1	0	0	1	0	0	0	0	0	0	0	0	0	0
Escherichia_coli_GW_Meat_121	117	Chicken	0	1	0	1	0	1	1	1	1	1	1	1	0	0	0	0	0	0	0	0	0	0
Escherichia_coli_GW_Meat_122	212	Chicken	0.0102	0.9898	0	0	1	1	1	0	0	1	0	0	0	0	0	0	0	0	0	0	0	0
Escherichia_coli_GW_Meat_123	117	Chicken	0.0004	0.9996	0	1	0	1	1	1	0	1	0	0	0	0	0	0	0	0	0	0	0	0
Escherichia_coli_GW_Meat_124	10	Chicken	0.0008	0.9992	0	0	1	0	1	0	1	1	1	0	0	0	0	0	0	0	0	0	0	0
Escherichia_coli_GW_Meat_126	616	Chicken	0.0002	0.9998	0	0	1	1	1	1	1	1	1	0	0	0	0	0	0	0	0	0	0	0
Escherichia_coli_GW_Meat_129	457	Chicken	0	1	0	1	0	0	0	0	1	1	1	0	1	0	0	0	0	0	0	0	0	0
Escherichia_coli_GW_Meat_130	297	Chicken	0.0004	0.9996	0	0	1	1	1	1	1	1	0	0	0	0	0	0	0	0	0	0	0	0
Escherichia_coli_GW_Meat_131	580	Chicken	0.044	0.956	0	0	1	1	1	0	0	0	0	0	0	0	0	0	0	0	0	0	0	0
Escherichia_coli_GW_UTI_020	117	Human	0	1	0	1	0	0	1	1	0	1	0	0	0	0	1	0	0	0	0	0	0	0
Escherichia_coli_GW_UTI_026	117	Human	0.0002	0.9998	0	1	0	1	0	1	1	1	0	1	0	0	0	0	0	0	0	0	0	0
Escherichia_coli_GW_UTI_016	69	Human	0.0018	0.9982	1	0	0	0	1	0	1	1	0	0	0	0	0	0	0	0	0	0	0	0
Escherichia_coli_GW_UTI_028	117	Human	0.0054	0.9946	0	1	0	1	1	0	0	1	0	0	0	0	0	0	0	0	0	0	0	0
Escherichia_coli_GW_UTI_010	95	Human	0.046	0.954	0	1	0	0	0	1	0	1	0	0	0	0	0	0	0	1	0	0	0	0
Escherichia_coli_GW_UTI_047	38	Human	0.049	0.951	1	0	0	1	0	0	1	0	0	0	0	0	0	0	0	0	0	0	0	0
Escherichia_coli_GW_UTI_025	101	Human	0.0608	0.9392	0	0	1	0	1	0	0	1	0	0	0	1	0	0	0	1	0	0	0	0
Escherichia_coli_GW_UTI_043	2556	Human	0.0658	0.9342	0	1	0	1	0	0	0	1	0	0	0	0	0	0	1	0	0	0	0	0
Escherichia_coli_GW_UTI_044	10	Human	0.0824	0.9176	0	0	1	0	1	0	0	0	0	0	1	0	0	1	0	1	0	0	0	0
Escherichia_coli_GW_UTI_013	388	Human	0.1078	0.8922	0	0	1	0	1	0	0	0	0	0	0	0	0	0	0	0	0	0	0	0
Escherichia_coli_GW_UTI_040	95	Human	0.9154	0.0846	0	1	0	1	0	0	0	1	0	0	0	0	0	0	0	1	0	1	0	0
Escherichia_coli_GW_UTI_007	38	Human	0.9342	0.0658	1	0	0	0	0	0	1	0	0	1	0	0	0	0	0	1	0	0	0	1
Escherichia_coli_GW_UTI_051	2005	Human	0.9648	0.0352	0	1	0	0	0	0	0	0	0	0	0	0	0	0	1	0	0	0	0	0
Escherichia_coli_GW_UTI_052	38	Human	0.9904	0.0096	1	0	0	0	0	0	1	0	0	0	0	0	0	0	0	1	0	0	0	1
Escherichia_coli_GW_UTI_035	38	Human	0.9916	0.0084	1	0	0	1	0	0	1	0	0	0	0	0	0	0	0	1	0	0	0	1
Escherichia_coli_GW_UTI_048	69	Human	0.994	0.006	1	0	0	0	0	1	0	0	0	0	0	0	0	0	0	1	0	0	0	1
Escherichia_coli_GW_UTI_030	83	Human	0.9974	0.0026	0	1	0	0	0	0	0	0	0	0	0	0	0	0	0	0	1	0	0	0
Escherichia_coli_GW_UTI_002	12	Human	0.998	0.002	0	1	0	1	0	0	1	0	0	0	0	0	0	0	0	1	0	0	0	1
Escherichia_coli_GW_UTI_001	12	Human	0.9986	0.0014	0	1	0	1	0	0	1	0	0	0	0	0	0	0	0	1	0	0	0	1
Escherichia_coli_GW_UTI_034	12	Human	0.9986	0.0014	0	1	0	0	0	0	0	1	0	0	0	0	0	0	1	0	1	0	0	1
Escherichia_coli_GW_UTI_042	38	Human	0.9986	0.0014	1	0	0	0	0	0	0	0	0	0	0	0	0	0	0	1	0	0	0	1
Escherichia_coli_GW_UTI_011	69	Human	0.9994	0.0006	1	0	0	0	0	0	0	0	0	0	0	0	0	0	0	1	0	0	0	1
Escherichia_coli_GW_UTI_024	69	Human	0.9994	0.0006	1	0	0	0	0	0	0	0	0	0	0	0	0	0	0	1	0	0	0	1
Escherichia_coli_GW_UTI_027	131	Human	0.9994	0.0006	0	1	0	0	0	0	0	0	0	1	0	0	0	0	0	0	1	0	0	1
Escherichia_coli_GW_UTI_033	69	Human	0.9994	0.0006	1	0	0	1	0	0	0	0	0	0	0	0	0	0	0	1	0	0	0	1
Escherichia_coli_GW_UTI_003	69	Human	0.9996	0.0004	1	0	0	1	0	0	0	0	0	0	0	0	0	0	0	1	0	0	0	1
Escherichia_coli_GW_UTI_005	69	Human	0.9996	0.0004	1	0	0	0	0	0	0	0	0	0	0	0	0	0	0	1	0	0	0	1
Escherichia_coli_GW_UTI_014	12	Human	0.9996	0.0004	0	1	0	0	0	0	0	0	0	0	0	0	0	0	1	0	1	0	0	0
Escherichia_coli_GW_UTI_045	ST131 Cplx	Human	0.9996	0.0004	0	1	0	0	0	0	0	0	0	0	0	0	0	0	0	0	1	1	0	0
Escherichia_coli_GW_UTI_053	69	Human	0.9996	0.0004	1	0	0	1	1	0	0	0	0	1	0	0	0	0	0	1	0	1	0	1
Escherichia_coli_GW_UTI_004	127	Human	0.9998	0.0002	0	1	0	0	0	0	0	0	0	0	0	0	0	0	1	0	1	0	0	1
Escherichia_coli_GW_UTI_006	95	Human	1	0	0	1	0	1	0	0	0	0	0	0	0	0	0	0	1	1	1	0	0	1
Escherichia_coli_GW_UTI_008	69	Human	1	0	1	0	0	1	0	0	0	0	0	0	0	0	0	0	0	1	0	1	0	1
Escherichia_coli_GW_UTI_009	73	Human	1	0	0	1	0	0	0	0	0	0	0	0	0	0	0	0	0	0	1	0	0	1
Escherichia_coli_GW_UTI_012	73	Human	1	0	0	1	0	0	0	0	0	0	0	0	0	0	0	0	1	1	1	0	0	1
Escherichia_coli_GW_UTI_015	73	Human	1	0	0	1	0	0	0	0	0	0	0	0	0	0	0	0	1	1	1	0	0	0
Escherichia_coli_GW_UTI_017	131	Human	1	0	0	1	0	0	0	0	0	0	0	0	0	0	0	0	0	1	1	0	0	1
Escherichia_coli_GW_UTI_018	131	Human	1	0	0	1	0	1	0	0	0	0	0	0	0	0	0	0	0	1	1	0	0	1
Escherichia_coli_GW_UTI_019	73	Human	1	0	0	1	0	0	0	0	0	0	0	0	0	0	0	0	1	1	1	0	0	0
Escherichia_coli_GW_UTI_021	59	Human	1	0	0	1	0	0	1	0	0	0	0	0	0	0	0	0	0	1	0	0	1	1
Escherichia_coli_GW_UTI_022	131	Human	1	0	0	1	0	0	1	0	0	0	0	1	0	0	0	0	0	1	1	0	0	1
Escherichia_coli_GW_UTI_023	62	Human	1	0	0	1	0	1	0	0	0	0	0	0	0	0	0	0	0	1	1	1	0	1
Escherichia_coli_GW_UTI_029	1278	Human	1	0	0	1	0	0	0	0	0	0	0	0	0	0	0	0	1	1	1	0	0	1
Escherichia_coli_GW_UTI_031	73	Human	1	0	0	1	0	1	0	0	0	0	0	0	0	0	0	0	1	0	1	0	1	1
Escherichia_coli_GW_UTI_032	7234	Human	1	0	0	1	0	0	0	0	0	0	0	0	0	0	0	0	0	1	0	0	0	1
Escherichia_coli_GW_UTI_036	7235	Human	1	0	0	1	0	1	0	0	0	0	0	0	0	0	0	0	1	1	1	0	0	1
Escherichia_coli_GW_UTI_037	95	Human	1	0	0	1	0	1	0	0	0	0	0	0	0	0	0	0	1	1	1	0	0	1
Escherichia_coli_GW_UTI_038	404	Human	1	0	0	1	0	0	1	0	1	0	0	0	0	0	0	0	0	1	1	0	0	1
Escherichia_coli_GW_UTI_039	95	Human	1	0	0	1	0	1	0	0	0	0	0	0	0	0	0	0	1	1	1	0	0	1
Escherichia_coli_GW_UTI_046	127	Human	1	0	0	1	0	0	0	0	0	0	0	0	0	0	0	0	1	0	1	0	1	1
Escherichia_coli_GW_UTI_049	144	Human	1	0	0	1	0	0	0	0	0	0	0	0	0	0	0	0	1	1	0	0	0	1
Escherichia_coli_GW_UTI_050	404	Human	1	0	0	1	0	0	1	0	0	0	0	0	0	0	0	0	0	1	1	0	0	1
Escherichia_coli_GW_Meat_034	540	Turkey	0	1	0	0	1	0	0	0	0	1	1	1	1	0	0	1	0	0	0	0	0	0
Escherichia_coli_GW_Meat_042	48	Turkey	0.0006	0.9994	0	0	1	1	0	0	1	1	0	0	1	0	1	0	0	0	0	0	0	0
Escherichia_coli_GW_Meat_045	2079	Turkey	0.041	0.959	0	0	1	0	0	1	1	1	0	0	0	0	0	0	0	0	0	0	1	0
Escherichia_coli_GW_Meat_050	10	Turkey	0.0026	0.9974	0	0	1	0	0	1	0	1	1	0	0	0	0	0	0	0	0	0	0	0
Escherichia_coli_GW_Meat_067	58	Turkey	0.0432	0.9568	0	0	1	0	0	0	0	1	1	1	0	0	0	0	0	0	0	0	1	0
Escherichia_coli_GW_Meat_068	58	Turkey	0.0454	0.9546	0	0	1	0	0	0	0	1	1	1	0	0	0	0	0	0	0	0	1	0
Escherichia_coli_GW_Meat_082	706	Turkey	0.0008	0.9992	0	1	0	1	0	1	1	1	1	1	0	0	0	0	1	0	1	0	1	0
Escherichia_coli_GW_Meat_088	355	Turkey	0	1	0	1	0	1	0	1	1	1	1	1	0	0	0	0	0	0	0	0	0	0
Escherichia_coli_GW_Meat_098	2025	Turkey	0.0158	0.9842	0	0	1	1	0	1	1	1	0	0	0	0	0	0	0	0	0	0	1	0
Escherichia_coli_GW_Meat_108	69	Turkey	0	1	1	0	0	0	1	1	1	1	0	1	0	0	0	0	0	0	0	0	0	0
Escherichia_coli_GW_Meat_128	7233	Turkey	0	1	0	0	1	0	0	0	0	1	1	0	1	1	1	1	0	0	0	0	0	0
Escherichia_coli_GW_Meat_134	683	Turkey	0.0004	0.9996	0	0	1	0	1	1	0	1	1	0	0	0	0	0	0	0	0	0	0	0
Escherichia_coli_GW_Meat_136	401	Turkey	0.0076	0.9924	0	0	1	0	0	0	1	0	0	0	1	0	0	1	0	0	0	0	0	0
Escherichia_coli_GW_Meat_138	1304	Turkey	0.0436	0.9564	0	0	1	1	0	1	0	0	0	0	0	0	0	0	0	0	0	0	0	0
Escherichia_coli_GW_Meat_140	134	Turkey	0	1	0	1	0	0	1	1	1	1	0	1	0	0	0	0	0	0	0	0	0	0
