# Supplementary material for: Pediatric urinary tract infections caused by poultry-associated Escherichia coli
Source: Microbiol Spectr. 2024 Jun 12;12(7):e03415-23. doi: 10.1128/spectrum.03415-23 (PMC11218530; doi:10.1128/spectrum.03415-23)
Supplement: Table S3 — Resistance gene profiles of FZEC, non-FZEC, and meat isolates. [file spectrum.03415-23-s0003.xlsx]

## Sheet: Sheet1
Table S3. Antimicrobial resistance typing results for the E. coli isolates included in the study.
		Meat E. coli Isolates	Human Clinical E. coli Isolates
		(n = 56)	(n = 52)
		A. Meat origin✤	B. FZEC❖	C. non-FZEC†
		(n = 55)	(n = 10 )	(n = 42)
		% Isolates (n)
					Chi-square p-value (Fisher exact)
	Resistance to Antimicrobial Classes				A vs B	B vs C
	0	30.9(17)	40(4)	42.9(18)
	≥ 1	70.9(39)	60(6)	57.1(24)	0.73	>0.99
	≥ 2	54.5(30)	50(5)	50(21)	>0.99	>0.99
	≥ 3 (multidrug resistant)	47.3(26)	10(1)	38.1(16)	0.054	0.175
Antimicrobial Class	Antimicrobial
Aminoglycoside	Gentamicin	30.9(17)	0(0)	11.9(5)	0.073	0.65
Aminoglycoside	Amikacin	0(0)	0(0)	4.8(2)		>0.99
Aminoglycoside	Tobramycin	5.5(3)	0(0)	14.3(6)	>0.99	0.52
Amphenicol	Chloramphenicol	5.5(3)	0(0)	11.9(5)	>0.99	0.65
Beta-Lactam	Ampicillin	30.9(17)	20(2)	40.5(17)	0.78	0.404
Beta-Lactam	Imipenem	0(0)	0(0)	0(0)
Beta-Lactam	Temocillin	0(0)	0(0)	0(0)
Beta-Lactam	Meropenem	0(0)	0(0)	0(0)
Beta-Lactam	Ertapenem	0(0)	0(0)	0(0)
Beta-Lactam	Cefotaxime	14.5(8)	0(0)	7.1(3)	0.48	>0.99
Beta-Lactam	Ceftazidime	14.5(8)	0(0)	7.1(3)	0.48	>0.99
Beta-Lactam	Cefepime	0(0)	0(0)	9.5(4)		>0.99
Beta-Lactam	Cefoxitin	14.5(8)	0(0)	0(0)	0.48
Beta-Lactam	Piperacillin+Tazobactam	14.5(8)	0(0)	7.1(3)	0.48	>0.99
Sulfonamide	Sulfamethoxazole	47.3(26)	40(4)	42.9(18)	0.94	>0.99
DFHR Inhibitor	Trimethoprim	1.8(1)	10(1)	38.1(16)	0.57	0.18
Fosfomycin	Fosfomycin	0(0)	0(0)	0(0)
Macrolide	Azithromycin	0(0)	10(1)	14.3(6)	0.31	>0.99
No Class	Ampicillin+Clavulanic acid	14.5(8)	0(0)	7.1(3)	0.48	>0.99
Polymyxin	Colistin	0(0)	0(0)	0(0)
Quinolone	Ciprofloxacin	0(0)	0(0)	4.8(2)		>0.99
Quinolone	Nalidixic acid	0(0)	0(0)	0(0)
Tetracycline	Tetracycline	50.9(28)	50(5)	19(8)	>0.99	0.11
Tetracycline	Tigecycline	0(0)	0(0)	0(0)
					*we did not find any comparison statistically siginificant at the p < 0.05 level using a Chi-squared test.
✤ : E. coli isolated from Meat that were predicted by the BLCM model to be from a Meat source with a probability =>0.80
❖ : E. coli isolated from Human clinical specimens that were predicted by the BLCM model to be from a Meat source with a probability =>0.80
† : E. coli isolated from Human clinical specimens that were predicted by the BLCM model to be from a Human source with a probability =>0.80
